# Supplementary material for: Trapα deficiency impairs the early events of insulin biosynthesis and glucose homeostasis
Source: J Clin Invest. 2025 May 20;135(14):e179845. doi: 10.1172/JCI179845 (PMC12259251; doi:10.1172/JCI179845)
Supplement: Supporting data values [file jci-135-179845-s011.xlsx]

## Sheet: F1
1C
	2.8mM			16.7mM
TRAPα	130.247	80.0868	91.6456	329.648	373.159	355.367
TRAPβ	123.193	89.8921	89.5742	135.023	167.732	197.386
TRAPγ	100.599	79.4045	120	176.664	155.041	195.041
TRAPδ	92.1352	120.886	89.7837	149.673	116.379	145.853
1E
	2.8mM			16.7mM
TRAPα	97.826	100	102.174	165.4	157.659	198.043
TRAPβ	89.5464	102	108.454	133.871	187.546	169.842
TRAPγ	93.2376	104.768	101.995	116.653	153.473	156.437
TRAPδ	94.5679	89.9899	115.442	108.387	167.834	190.652
1F
	Con				TRAPα βKO
TRAPα	100.013	99.9546	100.032	100	28.0256	15.9086	10.897	35
TRAPβ	99.1544	100.846	97.9831	102.017	212.041	275.037	318.709	329.016
TRAPγ	100.481	99.5195	98.1011	101.89	287.974	331.981	268.998	250.814
TRAPδ	100.004	99.9997	99.9952	100.001	137.79	120.878	238.143	139.884
1H
	Con												TRAPα βKO
TRAPα	81.5047	103.179	117.242	98.0736	103.518	110.553	98.4925	98.4925	96.4824	92.4623	98.5585	91.1163	42.1655	52.8588	42.4701	46.6746	12.0603	16.0804	8.0402	9.04523	21.1055	15.0754	30.171	34.1938
TRAPβ	105.018	113.072	87.5214	94.3889									55.9084	53.9606	33.5356	44.448
TRAPγ	102.481	110.427	90.1715	96.9202									69.0312	71.7771	60.7832	68.3478
TRAPδ	87.5153	101.394	95.9861	115.104									44.7259	45.6927	42.9467	48.1132

## Sheet: F2
2A
Age(weeks)	Male-Con										Male-TRAPα βKO
4	17.2	16.8	15.8	15.2	20.2	18.8	19.1	19.3	18	15.2	14.9	17.2	16.3	15.6	15.5	16.3	17.6	15.3	17.7	13.2									14.3	9.8	14.6	15.2	15.7
8	23.3	23.6	22.8	23.6	26.9	24.2	25.4	23.5	23.4	24.2	22.2	23.2	21.2	23.2	21.3	23.1	23.3	24.2	24.7	23.8									17.8	15.8	17.3	18.9	18.3
12	27.3	27.5	26	29.6	26.3	25.6	24	26.7	23.1	27.4	20.5	28	27	25.7	25.5	25.7	26.5	24.6	25.6	23.6									23.9	21.1	24.6	26.8	25.8
16	24.4	28.6	29.6	27.1	31.9	29.2	26.5	30.9	27.5	26	27.4	27.5	29.2	28.5	24.7	30	34.2	26.4	24.5	28.8									30.5	24.1	30.4	29.6	32.9
20	30.6	29.3	30.1	32	29.6	29.4	30.5	29.6	25.9	29.6	23.1	25.8	29.7	29.4	29.6	29.3	30.1	26.8	28.3	29.3									30.1	32.6	35.7	34.7	31.8
Age(weeks)	Female-Con										Female-TRAPα βKO
4	15.51	15.15	15.71	15.06	15.14	15.29	15.14	15.29	14.67	15.9	15.49	15.45	16	15.5	15.4	15.25	15	16.5	15.52	15.62
8	18.49	19.57	18.2	17.89	18.63	19.98	18.67	18.77	18.16	19.39	19.5	18.2	19.23	19.46	19.42	20.1	19.32	19.72	19.01	19.3
12	20.63	21.9	20.8	19.8	21.4	18.46	19.36	20.33	20.83	19.84	21	21.2	20.9	18.12	19.12	20.32	19.26	19.49	20.44	19.16
16	21.98	22.89	21.32	20.67	21.73	19.34	20.89	21.26	21.62	20.9	21.85	21.8	21.66	18.98	20.12	22.33	20.33	21.88	21.99	20.21
20	22.97	24.01	22.03	21.38	22.87	20.43	22.34	22.29	21.61	22.97	22.69	22.98	22.69	19.66	21.03	23.98	22.76	22.87	20.76	20.9
2B
Age(weeks)	Male-Con										Male-TRAPα βKO
4	0.388	0.4011	0.3077	0.4457	0.4831	0.4767	0.4077	0.5457	0.4831	0.4767	0.3	0.4634	0.3839	0.3	0.4	0.3307	0.2077	0.2832	0.3142	0.3634
8	0.454	0.4657	0.4657	0.3475	0.4944	0.454	0.3657	0.4657	0.4475	0.4944	0.2475	0.2983	0.1603	0.1603	0.3459	0.3	0.1269	0.2944	0.3962	0.311
12	0.4142	0.5014	0.4979	0.4269	0.4014	0.5014	0.4142	0.4014	0.4979	0.4269	0.1269	0.2944	0.3122	0.2876	0.2475	0.3459	0.2962	0.3677	0.3	0.2475
16	0.5024	0.4866	0.2077	0.4269	0.4014	0.5014	0.5024	0.4866	0.2077	0.4269	0.2475	0.3603	0.2077	0.311	0.331	0.2855	0.1	0.3307	0.2077	0.3654
20	0.3657	0.4657	0.3475	0.4014	0.5014	0.3657	0.4657	0.3475	0.4866	0.4013	0.3459	0.211	0.331	0.2855	0.1	0.1	0.2475	0.3459	0.3013	0.3099
Age(weeks)	Female-Con										Female-TRAPα βKO
4	0.6231	0.5892	0.4309	0.5186	0.4687	0.3872	0.5195				0.4687	0.3872	0.5195
8	0.4142	0.587	0.6292	0.3271							0.3781	0.3833	0.3475
12	0.6291	0.4284	0.2921	0.5194							0.3286	0.2987	0.3941
16	0.3254	0.4983	0.5942	0.4687							0.2373	0.3435	0.3676
20	0.3209	0.3764	0.5406								0.373	0.1346	0.2024
2C
Age(weeks)	Male-Con										Male-TRAPα βKO
4	5.9	7	6	6.1	6	5.9	7.6	6.3	6.8	6.5	6.5	7.2	8	6.6	7	7.4	8.2	6.2	6.1	5.8
8	5.3	6.9	6.3	6.3	5.5	6.8	6.7	6.9	5.7	7	6.1	7	5.9	6.8	6.5	6.9	7.2	7	6.1	6.9
12	6.6	6.7	5.9	6.5	6.3	6.9	5.9	6.5	5.7	6.9	5.9	7	7.7	6.9	6.8	6.9	7	6.5	7.3	6.7
16	6.8	6.7	6.2	6.4	6.6	6.4	6.1	6.2	6.1	6.9	7.2	7.5	7.4	7.6	6.6	6.6	6.7	7	7.1	6.9
20	6.3	5.3	6.4	6.5	6.9	6.5	6.3	6.4	6.8	6.3	7.2	6.7	7.3	7	7.5	7.2	6.8	7.1	6.7	6.8
Age(weeks)	Female-Con										Female-TRAPα βKO
4	4.6	4.5	5.3	6.1	7.6	6	6.7				5.5	6.8	6.7	6.3	6.9	7.4	6.3	7.8
8	6.7	6.7	5.9	7.8	5.6	6.2	7.8				7.4	5.7	5.4	6.4	6	5.9	6.9	8.2	7.6	7
12	5.9	6.2	5.4	6.6	5.3	6.9	5.6				5.9	6.9	6.2	6.6	5.5	6.2	5.8	7	6	5.7
16	6.3	6.9	7.2	5.8	6.7	7.2	5.8				5.7	7.2	5.7	7.4	6.9	6.4	6	8.4	6.9	5.6
20	6.2	6.8	7	7.2	5.9	6.8	6.4				6.7	7.7	6.2	7.3	7	6.6	6.2	8.3	7.1	5.8
2D
Time(min)	Male-Con										Male-TRAPα βKO
0	8.7	8.7	8.9	4.7	6	5.9	6.2	7.4	7.3	6.4	7	7	6.9	6.3	6	7.7	8.4	8.2
30	18.8	22.6	24.7	16.5	18.9	22.8	19.5	24.1	20.3	21.2	26.6	22.7	15.1	22.9	22.3	20.3	19	21.1
60	10.3	9.5	13.1	13	14.9	16.2	11.9	17.6	15.4	12.1	18.9	20	11.1	17.7	12.3	15.7	11.5	14
120	6	6.7	6.8	6.7	5.4	8.7	6.7	9.9	8.4	5.9	9.9	12.6	7.5	7.6	7.7	10.3	7.9	10.1
2E
Time(min)	Male-Con										Male-TRAPα βKO
0	3.9	6.7	6.3	4.9	5.4	4.8	5.5	5.2	5	5	7.1	6.6	7.5	6.8	8.3	7.4	7.2	7
30	23.9	24	29	22.5	23.8	19.6	27.5	19.1	22.9	24.2	23.2	31.2	26.1	19.8	31.5	30.2	26.1	26.2
60	13.5	16.1	19.8	12.4	16.4	14.9	18.1	13.1	14.3	13	20.6	21.2	20.3	12	26.5	24.9	19.9	20.8
120	7.5	9.2	10.9	6.7	8.3	8.9	9.1	6.3	8.1	7.9	11.2	9.8	13.3	7.3	14.1	10.1	10.7	12.1
2F
Time(min)	Male-Con										Male-TRAPα βKO
0	4.8	5.3	6.4	4.9	6.1						7.3	7	7.5	7.2	8.2		8.4	8.2
30	19.6	18	19.9	18.8	23.1						25.3	24.3	26.5	29	28.6		19	21.1
60	14.6	10.4	14.5	12.9	12.3						17	19.8	17.8	15.4	16.1		11.5	14
120	6.6	5.6	6.2	6.4	7.1						11	10.5	10.9	9.7	9.3		7.9	10.1
2G
Time(min)	Female-Con										Female-TRAPα βKO
0	6.7	6.7	5.9	7.8	5.6	6.4	6.2				7.4	5.7	5.4	6.4	6	5.9	6.9	8.2	8.6	7
30	27.4	22.3	22.6	24.6	23	25.7	24.3				21.9	24.1	25.1	24.2	23.7	22.6	25.4	28.2	27.4	21.3
60	17.8	14.2	12.8	17.2	12.9	12	13.6				14	13.2	12	14.2	14.6	13.7	14.6	17.8	16.4	12.2
120	12.6	9.4	7.6	8.2	7.6	8.8	7.6				9.2	7.5	7.9	9.2	8.7	7.9	9.7	10.2	11.7	7.6
2H
Time(min)	Female-Con										Female-TRAPα βKO
0	6	5.8	5.7	6.3	5.6	5.7	6.6				6.1	6.2	7.2	6.6	5.9	6.9	8.4	8.2
30	23.4	24.2	26.3	23.5	25.6	23.5	25.9				23.9	27.2	26.1	25.3	23.2	25.8	19	21.1
60	14.4	16.2	19.9	14.6	16.7	15.1	14.9				19.6	17.2	18.3	19.2	17.9	18.4	11.5	14
120	7.5	9.2	10.9	8.7	9.4	7.5	8.5				9.2	8.8	11.3	10.1	8.6	9.5	7.9	10.1
2I
Time(min)	Female-Con										Female-TRAPα βKO
0	6	6.9	5.5	7	5.9	6.6					6.5	6.5	8.3	7.7	7.8	5.7	6.4	6.2	5.7
30	18.5	20.2	16.5	21.5	20.9	22.8					25.4	24.9	26	26.6	26.5	20.8	21.5	25.3	25.8
60	11.9	13.5	10.7	15.6	14.3	12.7					21.9	27.9	20.3	20.4	18.2	13.9	14.4	20.9	18.2
120	7.3	9.7	4.7	8.3	9.2	8.5					15.9	12.5	10.3	11.5	9.1	6.4	6.9	10	7.3
2J
Age(month)	Male-Con										Male-TRAPα βKO
2	85.079	101.112	113.841	81.6545	99.9839	68.9404	131.06	118.346			68.4338	68.2646	94.1025	76.1682	50.0806	35.4576	77.5943	77.1431
4	123.065	76.1732	72.239	111.146	115.675	93.5361	110.71	97.4558			70.5259	64.1092	91.765	79.309	68.2757	81.3124	74.1553	73.8939
6	94.0026	104.421	108.786	85.3717	107.418						72.3607	75.6614	63.9566	63.9293	66.7551
Age(month)	Female-Con										Female-TRAPα βKO
2	82.9048	106.114	110.288	100.692							84.8292	84.8422	79.6801
4	87.2759	104.887	116.31	91.5269							72.4841	86.6108	66.3678
6	114.817	97.1282	88.0547								79.9893	52.4937	51.4626	60.055

## Sheet: F3
3A
	Con										TRAPα βKO
INS1	105.657	98.0898	96.2534	100	110.657	88.0898	101.253	112.657	98.9124	88.4308	92.6213	144.083	59.8759	150.265	126.373	176.924	126.373	226.924	190.901	229.602
INS2	107.979	97.0868	94.9346	100	112.979	87.0868	99.9346	107.979	82.8	109.221	91.6231	136.149	87.7091	72.5904	154.533	172.936	154.533	172.936	229.371	225.736
3C
Con	81.4633	81.5633	77.9968	141.94	81.6587	95.4563	111.88	104.4	83.0289	94.1171
TRAPα βKO	24.4912	16.4912	12.3466	11.1355	55.2655	49.1178	60.4667	62.5409	34.8814	14.4912
Con	118.376	72.979	82.979	107.645	118.021
TRAPα βKO	45.0576	57.4665	51.5674	39.7689	37.5437
3D
	2.8mM						16.7mM
Con	81.4633	77.4968	141.04	87.6587	101.658	95.4563	460.999	486.473	634.513	476.877	419.658	501.121
TRAPα βKO	96.6983	85.8837	79.6849	90.1226	130.19	117.42	438.8	413.222	546.563	376.001	626.961	556.338
3F
Con	4800	3900	4700	2000	3987	3676	4532	3400	2786	3657
TRAPα βKO	3893	3400	4500	2750	3456	4532	3452	3500	3422	3987
3I
Con	119.88	109.89	89.9101	79.9201	115.884	91.9081	97.9021	78.9211	120.879	94.9051
Con-MG132	42.5425	74.62	108.998	133.904	100.1	121.653	84.7786	121.641	93.4818	85.3484
3J
	Con																TRAPα βKO
Insulin	117.891	83.3866	75.7188	76.6773	117.891	128.435	100	100	100	100	100	100	100	100	100	100	63.2588	64.2173	40.2556	59.4249	42.1725	49.8403	18.0642	71.912	66.2986	68.039	25.4233	69.5837	59.876	39.876	71.0939	72.9875
Proiinsulin	118.459	77.0465	86.6774	77.0465	115.57	125.201	100	100	100	100	100	100	100	100	100	100	22.1509	30.8186	32.7448	20.2247	17.3355	34.6709	53.9306	12.0933	24.43	52.588	3.63957	12.043	34.2986	19.8029	28.7094	14.0987
Insulin+MG132	113.271	127.85	99.8131	80.7477	102.056	76.2617											66.1682	79.6262	59.4393	51.5888	45.9813	61.6822
Proiinsulin+MG132	104.956	113.703	127.697	69.9708	97.9592	85.7143											59.4752	54.2274	45.481	33.2362	20.9913	50.7289

## Sheet: F4
4C
	Con					TRAPα βKO
Calr	101.739	102.962	97.6697			147.439	143.274	172.499
Canx	105.983	101.85	96.1969			126.346	147.465	173.244
Sar1b	99.5215	95.1188	102.686			154.824	164.242	188.911
BIP	124.371	64.7337	110.896			153.179	319.853	230.377
CHOP	73.1728	87.8016	139.026			97.25	127.46	73.7033
Derlin3	133.73	45.3575	120.912	99.5225	100.478	68.2138	52.2517	25.3109	24.7839	195.663	208.46
Hrd1	50.2884	112.861	136.851	100		53.2977	20.9841	31.8533	15.416	59.1773	30.7402
Sel1	86.9581	113.042	100			206.843	267.592	206.91	172.1
ERO1α	100	100	101.289	99.1652	99.5454	101.752	97.7331	133.541	99.9825	151.322
ERO1β	100	100	99.766	99.6531	100.581	228.45	178.696	159.309	185.793	263.162
eIF2s	86.247	103.86	109.893			102.841	73.9305	87.3215
eIF2α	74.5658	89.3541	136.08			89.3636	98.6575	106.807
Pdia1	92.0123	106.102	111.885	85.1354	88.5456	340.492	394.044	328.1	200.492	264.044
Pdia2	116.84	122.346	60.814			447.034	438.386	128.429	348.351
Pdia3	100.928	95.6495	103.423			329.405	111.225	150.877	122.297	196.879
Pdia4	105.835	97.9254	96.2399			68.1029	142.094	63.7777	129.869
Pdia5	96.8171	106.944	96.2384			319.419	253.715	149.932	105.029
Pdia6	100.21	97.2252	102.565			184.537	360.245	200.749	156.583	119.111
Erp27	99.5227	151.074	49.4033			136.592		303.766	49.2443
Erp29	98.0754	103.746	98.1785			131.118	133.055	115.821	102.906	157.183
Erp44	102.853	100.545	96.6016			100.845	111.778	166.748	122.736
Tmx1	101.791	99.8898	98.3197			271.996	100.545	131.991	101.704	182.468
Tmx2	102.887	95.3207	101.792			268.301	110.259	205.048	214.668
Tmx3	101.684	96.9258	101.39			201.656	254.017	183.589	117.551
Tmx4	98.3729	95.8428	105.784			150.316	332.037	106.23	142.801
4E
	Con			TRAPα βKO
TRAPα	94.4752	96.5295	108.995	28.3221	31.9184	26.4289
BiP	100.577	106.125	93.2984	138.162	142.708	135.765
p-eIF2α	97.2784	109.475	93.247	327.234	282.918	210.14
4G
Con	100.698	68.0381	104.242	127.021
TRAPα βKO	178.8	176.877	319.281	388.136
4I
	INS1 WT								INS1 WT+TRAPα siRNA(+)								INS1 MUT								INS1 MUT +TRAPα siRNA(+)
TRAPα	90.4008	127.025	90.5936	96.0453	95.9354				26.7059	37.6815	21.5331	33.66	45.3648				86.233	102.234	82.1217	86.4613	129.351				48.3039	32.7336	35.1138	38.4806	41.5466
BiP	128.497	144.304	80.7627	85.4496	76.3517	84.6352			192.072	190.953	113.637	154.013	107.758	165.104			63.6335	65.6437	40.9658	54.807	29.2066	56.435			88.9597	50.378	40.404	55.3486	31.3107	29.8318
p-eIF2α	78.1622	105.035	151.31	79.6756	57.1192	115.861	85.9366	126.9	168.801	177.364	194.764	212.244	95.5235	173.793	132.313	191.977	175.268	75.4649	143.55	170.758	80.3376	86.8848	103.653	108.714	147.168	80.1034	109.051	150.878	88.8365	86.4882	100.969	121.896
4K
	Con			TRAPα βKO
CPE	99.3301	94.5231	106.147	100.088	98.5365	104.429
Proinsulin	96.5398	104.008	99.4526	53.3105	52.8002	46.8589

## Sheet: F5
5A
Age(weeks)	Male-Con						Male-TRAPα βKO
4	15.2	14.3	16.1	17.3	19.4	19.7	14.9	17.2	16.3	15.6	15.5	16.3	17.6	15.3
8	22.2	24.4	26.4	23.4	22.8	24.2	22.2	23.2	21.2	23.2	21.3	23.1	23.3	24.2
12	34.6	32.9	38.4	29.6	40.1	34.6	32.6	34.8	38.6	28.9	41.1	33.6
16	47	41.5	37	40.6	38.2	36.9	44.5	43	42	45.9	46.5	33.8
20	47.9	49.9	43.7	49.1	40.1	38.6	47	49	47.7	51.2	42.2	50
Age(weeks)	Female-Con						Female-TRAPα βKO
4	12.1	14.2	16.7	14.8	14.4		14.3	9.8	14.6	15.2	15.7
8	18.4	17.9	19.7	19.7	17.8		17.8	15.8	17.3	18.9	18.3
12	26.9	25.1	26.2	25.9	22.4		23.9	21.1	24.6	26.8	25.8
16	32.5	30.1	31.5	28.7	29.5		30.5	24.1	30.4	29.6	32.9
20	36.2	34.1	32.7	30.7	33.8		30.1	32.6	35.7	34.7	31.8
5B
Age(weeks)	Male-Con						Male-TRAPα βKO
4	5.5	5.3	6.1	7.6	6		5.5	6.8	6.7	6.3	6.9
8	6.7	5.9	5.8	5.6	6.2		6.4	5.7	7.4	6.4	6
12	6.8	7.4	5.6	8.2	6.3		5.4	6.7	7.7	8.8	7.8
16	6.8	9.2	7.2	8.2	7.6		9.3	6.3	7.9	7.2	10.1
20	6.2	7	8.9	10.2	7.9		6.6	8.6	8	11.2	8.2
Age(weeks)	Male-Con						Male-TRAPα βKO
4	4.8	5.1	4.2	4.3	5.3	6	6.7	6.2	5.2	6	6.8	6
8	7.4	6.5	7.5	6.4	8.8	6.8	8.3	7	9.9	8.7	8.5	8.9
12	9.8	8.9	8.1	8.6	8.9	9.1	9.6	9.2	9.5	10.4	10.2	10.6
16	12.6	11.8	11.9	12.9			14.8	14.7	12.8	13.8	13.8	14.8
20	12.6	13.8	12.9	12.8			14.3	15.1	18.7	15.8	16.5	17.1
5C
Time(min)	Male-Con						Male-TRAPα βKO
0	6	7.9	8.1	7.4	8.9	7.5	8.4	7.5	9.5	10.4	8.2	8.6	8	9.4
30	22.3	25.5	23.4	21.6	20.1		25.3	24.5	24.2	26.7	30.8	22.7	21.1	29.6
60	23.1	26.6	22.5	20.3	18.6		26.1	25.3	27.5	29.8	33.4	29.1	20.2	22.3
120	14.6	16	14.3	12.5	14.1		20.1	19.1	20.2	21.9	18.6	19.6	17.3	14.2
5D
Time(min)	Male-Con						Male-TRAPα βKO
0	6	7.9	7.4	7.4			11.4	10.5	9.5	10.4	10.2	9.9
30	29.1	29.6	33.6	33.2			35	35	35	35	35	35
60	31.5	29	30.4	30.1			35	35	35	35	35	35
120	25.4	28.6	27.1	24.3			35	35	35	35	35	27.6
5E
Time(min)	Male-Con						Male-TRAPα βKO
0	6.8	6	8.2	9.4	8.7	8.6	9	13	8.8	9.4	11	10.2
30	32.9	28.7	28.2	32.2			35	35	35	35	35	35
60	30	29.9	28.5	30.7			35	35	35	35	35	35
120	24.3	23.8	20.8	23			35	35	35	35	35	30.4
5F
Time(min)	Female-Con						Female-TRAPα βKO
0	6.8	7.4	5.6	8.2	6.3		5.4	6.7	7.7	8.8	7.8
30	27.9	26.6	18.3	22.1	24.6		27.2	19.1	29.3	30.2	23.5
60	24.9	23.6	18.3	25.2	23.1		23.6	22.2	24.4	29.8	25.1
120	12.4	11.8	10.2	13.1	10.2		13.1	10.8	12.4	15.2	16
5G
Time(min)	Female-Con						Female-TRAPα βKO
0	6.8	9.2	7.2	8.2	7.6		9.3	6.3	7.9	7.2	10.1
30	25.9	28.7	26.1	24.1	20.6		30.1	20.2	28.3	25.1	33.2
60	22.2	29.6	23.5	26.1	21.3		30.2	23.2	30.4	23.2	30.1
120	12.6	14.7	15.9	16.2	13.2		19.2	17.1	16.4	14.2	18.1
5H
Time(min)	Female-Con						Female-TRAPα βKO
0	6.2	7	8.9	10.2	7.9		6.6	8.6	8	11.2	8.2
30	18.9	25.6	24.5	29.3	23.5		31.4	25.8	30.7	33.3	27.1
60	17.6	23.8	23.1	26.3	25.7		28.8	25.7	26.4	33.3	26.4
120	12.9	16	15.1	17.2	16.1		17.1	17.3	19.2	20.6	16.3
5I
	Male-Con						Male-TRAPα βKO
1	102.2	84.88	95.37	84.25	141		68.8	47.86	69.46	89.43	76.65
2	122.2	84.87	73.59	95.24	131		60.8	57.86	49.44	85.02	66.15
3	73.7601	119.849	76.6003	129.79			48.9295	44.1958	37.0307	78.8811	65.5406	35.7655
5K
	Con				TRAPα βKO
Insulin	100	100	100		42.9224	36.8111	38.0049
Proinsulin	100	100	100	100	39.1261	33.6952	22.6409	19.9371

## Sheet: F6
6B
Con	0.801868	0.978103	1.22003
TRAPα βKO	1.90032	3.48512	2.77575
6F
	Con						TRAPα βKO
Glucogan	104.185	133.322	64.6227	138.507	105.082	54.2812	363.418	283.31	361.905	371.702	277.528	222.527
Somatostatin	56.146	172.859	119.202	71.0839	73.0957	107.613	524.614	463.564	484.259	538.066	596.011	534.355

## Sheet: F7
7E
	Con			TRAPα βKO
TRAPα	95.8264	99.2002	104.973	91.4863	91.0441	102.735
7F
	Con			TRAPα βKO
TRAPα	107.275	97.8398	94.8857	50.5722	46.993	46.0485
7G
	Con			TRAPα βKO
TRAPα	104.042	95.335	100.623	23.5105	26.4778	38.6088
7H
	Con			TRAPα βKO
TRAPα	101.379	97.4827	101.138	27.5107	22.1464	33.7861
7I
	Con				TRAPα βKO
6month HFD	100.071	99.907	100.25		40.1292	76.2578	45.0807
9month HFD	100.037	99.9959	99.9673	100.045	64.265	17.9252	82.5705	28.3468
14month HFD	100.045	99.9845	99.9706		47.3247	12.2806	36.6698	32.2937
7K
	Con						TRAPα βKO
TRAPα	100	86.2082	62.3117	133.45	96.6015	103.399	23.2591	26.5981	39.7212	57.3926	76.4101	73.6186

## Sheet: F8
8B
	Con					T2D
Insulin	99.8545	99.8513	100.956	100.521	98.8174	68.6526	72.2978	68.2332	63.5129	67.4893
TRAPα	96.9292	100.422	99.2519	98.9815	104.415	40.475	49.0057	41.8407	46.4174	42.8503
8D
	Con					T2D
TRAPα+	81.7592	75.3733	75.2028	73.3603	68.6133	43.1694	53.3436	39.9464	34.5118	43.8111
8F
	Con					T2D
INS+	84.4872	88.5493	89.3055	86.4416	91.8855	66.1717	56.4409	60.4793	63.0186	54.9593

## Sheet: SF2
S2C
	Con													TRAPα βKO
TRAPα	94.4752	96.5295	108.995	109.635	99.6678	99.6678	101.661	99.6678	89.701	110.627	102.581	97.5528	99.5642	18.3221	27.9184	26.4289	39.8671	40.8638	44.8505	46.8439	49.8339	21.9003	20.114	13.0741	24.1368	12.0684
S2D
	Con								TRAPα βKO
TRAPα+	102.715	103.544	102.621	98.633	104.914	101.142	83.9861	102.445	20.9965	23.8196	18.6892	16.4718	16.4023	22.7331	29.1843	19.7528

## Sheet: SF3
S3A
	WT						Ins2Cre
1M	17	15.5	15	14.9	16.1		14.8	16.5	14.6	15.7	15.9
4M	30.4	22.4	25.4	28.4	30.6	27.6	28.5	26.6	25.2	32.1	32.6	26
S3B
Time(min)	WT						Ins2Cre
0	7.2	6.8	6.9	8.5	8.5		8.5	5.7	6.3	8	8.4
15	24	31.2	30	31.6	28.5		21.6	26.8	27.9	20.6	27.2
120	12.5	9.5	10	11.8	10.7		11.7	7.9	8.7	10	10
S3C
Time(min)	WT						Ins2Cre
0	4.9	3.8	3.9	3.4	3.8	3.8	3	4.8	3.5	3.3	4.2	3.8
30	6	11.9	11	11.3	9.8	9.3	13.2	8.5	10.6	10.2	11.5	10.1
60	5.9	8.9	5.7	6.9	7.7	5.8	6.4	6.8	7.1	5	8.6	8.5
120	5.4	5.1	5	4.3	5.4	4.6	4.5	4.2	5.2	4.8	5.5	6.3
S3D
	WT						Ins2Cre
BW	56	49	45.4	45.4	53.5	50	50.3	52.3	53.5	49.5	49	40.7
S3E
Time(min)	WT						Ins2Cre
0	5.4	3.2	6.8	2.8	5.7	6.8	5.6	6.7	6.2	7.3	6.2	4.2
30	9	15.9	15.2	16	12.9	15.1	12	19.2	11.4	15.5	12.6	9.2
60	9.2	9.6	10.7	15	14.1	10.6	11.8	15.9	8.6	10	8.5	8
120	7.9	5.8	7.2	7.2	7.2	7.1	8.7	7.8	8.8	8	7.2	6.5

[truncated: 5 more sheets: SF4, SF5, SF7, SF8, SF9]
